# Supplementary material for: Bayesian uncertainty quantification to identify population level vaccine hesitancy behaviours
Source: PLoS One. 2026 May 26;21(5):e0349499. doi: 10.1371/journal.pone.0349499 (PMC13210240; doi:10.1371/journal.pone.0349499)
Supplement: S1 Code — (ZIP) [file pone.0349499.s004.zip]

Archive with 32 entries (27 files):
- S1_Code/
- S1_Code/figureplots/
- S1_Code/figureplots/fig2.m
- S1_Code/figureplots/fig3.m
- S1_Code/figureplots/figS1_2.m
- S1_Code/figureplots/figS1_3.m
- S1_Code/figureplots/figsS1toS8.m
- S1_Code/figureplots/ksdensitymarginals.m
- S1_Code/figureplots/ksdensitymatrix.m
- S1_Code/GenSSI/
- S1_Code/GenSSI/COVID19_vax/
- S1_Code/GenSSI/COVID19_vax/covid19regvax.m
- S1_Code/GenSSI/COVID19_vax/covid19vax.m
- S1_Code/GenSSI/COVID19_vax/runcovid19vax.m
- S1_Code/init.m
- S1_Code/LICENSE
- S1_Code/README.md
- S1_Code/src/
- S1_Code/src/run_smc_vax_het_delay_scenarios.m
- S1_Code/src/run_smc_vax_het_scenarios.m
- S1_Code/src/run_smc_vax_scenarios.m
- S1_Code/src/run_smc_vax_scenarios_delay.m
- S1_Code/src/simuldata_reg_fA_vax_h.m
- S1_Code/src/simuldata_reg_fA_vax_h_delay.m
- S1_Code/src/simuldata_reg_fA_vax_h_het.m
- S1_Code/src/simuldata_reg_fA_vax_h_het_delay.m
- S1_Code/src/smc_abc_rw.m
- S1_Code/src/smc_abc_rw_par.m
- S1_Code/src/smry.m
- S1_Code/src/TauLeapingMethod.m
- S1_Code/src/TauLeapingMethod_delay.m
- S1_Code/src/test_delay.mat
