# Supplementary material for: Bayesian uncertainty quantification to identify population level vaccine hesitancy behaviours
Source: PLoS One. 2026 May 26;21(5):e0349499. doi: 10.1371/journal.pone.0349499 (PMC13210240; doi:10.1371/journal.pone.0349499)
Supplement: S1 Code — (ZIP) [file pone.0349499.s004.zip › S1_Code/init.m]

%set up paths
addpath('./src')
addpath('./results')
addpath('./figureplots')
