# Supplementary material for: Bayesian uncertainty quantification to identify population level vaccine hesitancy behaviours
Source: PLoS One. 2026 May 26;21(5):e0349499. doi: 10.1371/journal.pone.0349499 (PMC13210240; doi:10.1371/journal.pone.0349499)
Supplement: S1 Code — (ZIP) [file pone.0349499.s004.zip › S1_Code/src/simuldata_reg_fA_vax_h_het.m]

function [Data_s] = simuldata_reg_fA_vax_h_het(Data,theta)
%% SIMULDATA
% This function simulates stochastic epidemic curve with latent infectous population
% and regulatory mechnisms and vaccine uptake process. 
% Model is a discrete state coninuous time Markov process simulated using a 
% Tau-Leaping method.
%
% Parameters:
%
% Data - observed case data and vaccination data use to initialise the time series.
%
% theta - Vector of model parameters
%
% Returns:
%     Data_s - simulated data using the model with given parameters.
%
% Authors:
%     David J. Warne (david.warne@qut.edu.au)
%           School of Mathematical Sciences
%           Faculty of Science 
%           Queensland University of Technology
%     
%     Abhishek Varghese 
%           Centre for Data Science
%           Queensland University of Technology
%%%%%%%%%%%%%%%%%%%%%%%%%%%%%%%%%%%%%%%%%%%%%%%%%%%%%%%%%%%%%%%%%%%%%%%%%%%

% extract parameters

% for transmission/SEIR + obseration process
k.alpha0 = theta(1)/Data.P;     % residual transmission 
k.alpha = theta(2)/Data.P;      % transmission 
k.beta = theta(3);              % symptom onset rate 
k.gamma = theta(4);             % case detection rate 
k.delta = theta(5);             % case death rate 
k.rho = theta(6);               % case recovery rate
k.eta = theta(7);               % unobserved recovery rate 

% vaccine effect
k.v = theta(8);                 % vaccination rate (1st dose) 
k.alphav1 = theta(9);           % transmission reduction (1st dose) 
k.gammav1 = theta(10);          % detection reduction (1st dose) 
k.rhov1 = theta(11);            % recovery increase (1st dose)
k.deltav1 = theta(12);          % death decrease (1st dose)
k.omega = theta(13);            % rate to 2nd dose 
k.alphav2 = theta(14);          % transmission reduction (2nd dose) 
k.gammav2 = theta(15);          % detection reduction (2nd dose) 
k.rhov2 = theta(16);            % recovery increase (2nd dose) 
k.deltav2 = theta(17);          % death decrease (2nd dose) 

% initial conditions
k.kappa = theta(18);        % initial under-estimate factor 
k.zeta = theta(19);         % R0 = (1-zeta)*(C0-D0)

%Function parameters
k.n = theta(20);            % inibitive strength 
k.w = theta(21);            % active case weight on NPI response
k.tl0 = theta(22);          % day that NPI ceases

k.nv = theta(23);           % promotor strength for vaccination
k.wC = theta(24);           % cases weight on vaccination
k.wD = theta(25);           % deaths weight on vaccination
k.wV = theta(26);           % vaccinations weight on vaccination
k.tv0 = theta(27);          % day the vaccine is available
k.pSa = theta(28);          % probability an unvaccinated individual is anti-vax
k.pSh = theta(29);          % probability an unvaccinated individual is hesitant
start = 1;

%copy initial condition
Data_s.C = Data.C(start:end);   % cumulative confirmed
Data_s.D = Data.D(start:end);   % died
Data_s.V1 = Data.V1(start:end); % Vaccinated (1st dose)
Data_s.V2 = Data.V2(start:end); % Vaccinated (2nd dose)
Data_s.P = Data.P;              % total population

% clear evolution data except initial condition
Data_s.C(2:end) = 0;
Data_s.D(2:end) = 0;
Data_s.V1(2:end) = 0;
Data_s.V2(2:end) = 0;
%    i =   1   2   3   4   5   6   7   8   9  10  11   12   13   14  15  16  17  18   19   20   21  22  23  24  25  26  27  28  29
%X(i) = Suh Euh Iuh Ruh Au* Ru* Du* Sv1 Ev1 Iv1 Rv1 Av1* Rv1* Dv1* Sv2 Ev2 Iv2 Rv2 Av2* Rv2* Dv2* Sup Eup Iup Rup Sua Eua Iua Rua 
Suh = 1;Euh = 2;Iuh = 3;Ruh = 4;Aus = 5;Rus = 6;Dus = 7;Sv1 = 8;Ev1 = 9;Iv1 = 10;Rv1 = 11;Av1s = 12;Rv1s = 13;Dv1s = 14;Sv2 = 15;Ev2 = 16;Iv2 = 17;Rv2 = 18;Av2s = 19;Rv2s = 20;Dv2s = 21;Sup = 22;Eup = 23; Iup = 24;Rup = 25;Sua = 26;Eua = 27;Iua = 28;Rua = 29;

% response function (inhibitor hill function) set to 1 for t > tl0
g = @(X,k,t) 1/(1+(k.w*(t < k.tl0) )*(sum(X([Aus,Av1s,Av2s]))^(k.n)));
% uptake function (promoter hill function) set to 0 for t < tv0 Sv2 + Av2* + Rv2* + Dv2*
h = @(X,k,t) (t >= k.tv0)*( ...
                           ( ...
                            (k.wC*(sum(X([Aus,Rus,Av1s,Rv1s,Av2s,Rv2s]))) ...
                             +k.wD*(sum(X([Dus,Dv1s,Dv2s]))) ...
                             +k.wV*(sum(X([Sv2,Ev2,Iv2,Rv2,Av2s,Rv2s,Dv2s]))) ...
                            )^(k.nv) ...
                           ) ...
                           / ...
                           (1+((k.wC*(sum(X([Aus,Rus,Av1s,Rv1s,Av2s,Rv2s]))) ...
                                +k.wD*(sum(X([Dus,Dv1s,Dv2s]))) ...
                                +k.wV*(sum(X([Sv2,Ev2,Iv2,Rv2,Av2s,Rv2s,Dv2s]))) ...
                               )^(k.nv) ...
                              ) ...
                           ) ...
                          ); % currently a simple switch on day tv0 (init of vax rollout.)

% set up model
model = struct();

% dimensions 
model.k = k; % parameters
model.M = 52; % number of interactions
model.N = 29; % number of sub-populations

% state update matrices (M x N)
model.nu_minus = zeros(model.M, model.N);
model.nu_plus = zeros(model.M, model.N);
model.nu_minus(1,[Suh,Iuh]) = 1;    model.nu_plus(1,[Iuh,Euh]) = 1;    % Suh + Iuh -> Iuh + Euh
model.nu_minus(2,[Suh,Iup]) = 1;    model.nu_plus(2,[Iup,Euh]) = 1;    % Suh + Iup -> Iup + Euh
model.nu_minus(3,[Suh,Iua]) = 1;    model.nu_plus(3,[Iua,Euh]) = 1;    % Suh + Iua -> Iua + Euh
model.nu_minus(4,[Sup,Iuh]) = 1;    model.nu_plus(4,[Iuh,Eup]) = 1;    % Sup + Iuh -> Iuh + Eup
model.nu_minus(5,[Sup,Iup]) = 1;    model.nu_plus(5,[Iup,Eup]) = 1;    % Sup + Iup -> Iup + Eup
model.nu_minus(6,[Sup,Iua]) = 1;    model.nu_plus(6,[Iua,Eup]) = 1;    % Sup + Iua -> Iua + Eup
model.nu_minus(7,[Sua,Iuh]) = 1;    model.nu_plus(7,[Iuh,Eua]) = 1;    % Sua + Iuh -> Iuh + Eua
model.nu_minus(8,[Sua,Iup]) = 1;    model.nu_plus(8,[Iup,Eua]) = 1;    % Sua + Iup -> Iup + Eua
model.nu_minus(9,[Sua,Iua]) = 1;    model.nu_plus(9,[Iua,Eua]) = 1;    % Sua + Iua -> Iua + Eua
model.nu_minus(10,[Suh,Iv1]) = 1;   model.nu_plus(10,[Iv1,Euh]) = 1;   % Suh + Iv1 -> Iv1 + Euh
model.nu_minus(11,[Suh,Iv2]) = 1;   model.nu_plus(11,[Iv2,Euh]) = 1;   % Suh + Iv1 -> Iv2 + Euh
model.nu_minus(12,[Sup,Iv1]) = 1;   model.nu_plus(12,[Iv1,Eup]) = 1;   % Sup + Iv1 -> Iv1 + Eup
model.nu_minus(13,[Sup,Iv2]) = 1;   model.nu_plus(13,[Iv2,Eup]) = 1;   % Sup + Iv2 -> Iv2 + Eup
model.nu_minus(14,[Sua,Iv1]) = 1;   model.nu_plus(14,[Iv1,Eua]) = 1;   % Sua + Iv1 -> Iv1 + Eua
model.nu_minus(15,[Sua,Iv2]) = 1;   model.nu_plus(15,[Iv2,Eua]) = 1;   % Sua + Iv2 -> Iv2 + Eua
model.nu_minus(16,[Euh]) = 1;       model.nu_plus(16,[Iuh]) = 1;       % Euh -> Iuh
model.nu_minus(17,[Eup]) = 1;       model.nu_plus(17,[Iup]) = 1;       % Eup -> Iup
model.nu_minus(18,[Eua]) = 1;       model.nu_plus(18,[Iua]) = 1;       % Eua -> Iua
model.nu_minus(19,[Iuh]) = 1;       model.nu_plus(19,[Ruh]) = 1;       % Iuh -> Ruh
model.nu_minus(20,[Iup]) = 1;       model.nu_plus(20,[Rup]) = 1;       % Iup -> Rup
model.nu_minus(21,[Iua]) = 1;       model.nu_plus(21,[Rua]) = 1;       % Iua -> Rua
model.nu_minus(22,[Iuh]) = 1;       model.nu_plus(22,[Aus]) = 1;       % Iuh -> Au*
model.nu_minus(23,[Iup]) = 1;       model.nu_plus(23,[Aus]) = 1;       % Iup -> Au*
model.nu_minus(24,[Iua]) = 1;       model.nu_plus(24,[Aus]) = 1;       % Iua -> Au*
model.nu_minus(25,[Aus]) = 1;       model.nu_plus(25,[Rus]) = 1;       % Au* -> Ru*
model.nu_minus(26,[Aus]) = 1;       model.nu_plus(26,[Dus]) = 1;       % Au* -> Du*
model.nu_minus(27,[Suh]) = 1;       model.nu_plus(27,[Sv1]) = 1;       % Suh -> Sv1
model.nu_minus(28,[Sup]) = 1;       model.nu_plus(28,[Sv1]) = 1;       % Sup -> Sv1
model.nu_minus(29,[Ruh]) = 1;       model.nu_plus(29,[Rv1]) = 1;       % Ruh -> Rv1
model.nu_minus(30,[Rup]) = 1;       model.nu_plus(30,[Rv1]) = 1;       % Rup -> Rv1
model.nu_minus(31,[Sv1,Iuh]) = 1;   model.nu_plus(31,[Iuh,Ev1]) = 1;   % Sv1 + Iuh -> Iuh + Ev1
model.nu_minus(32,[Sv1,Iup]) = 1;   model.nu_plus(32,[Iup,Ev1]) = 1;   % Sv1 + Iup -> Iup + Ev1
model.nu_minus(33,[Sv1,Iua]) = 1;   model.nu_plus(33,[Iua,Ev1]) = 1;   % Sv1 + Iua -> Iua + Ev1
model.nu_minus(34,[Sv1,Iv1]) = 1;   model.nu_plus(34,[Iv1,Ev1]) = 1;   % Sv1 + Iv1 -> Iv1 + Ev1
model.nu_minus(35,[Sv1,Iv2]) = 1;   model.nu_plus(35,[Iv2,Ev1]) = 1;   % Sv1 + Iv2 -> Iv2 + Ev1
model.nu_minus(36,[Ev1]) = 1;       model.nu_plus(36,[Iv1]) = 1;       % Ev1 -> Iv1
model.nu_minus(37,[Iv1]) = 1;       model.nu_plus(37,[Rv1]) = 1;       % Iv1 -> Rv1
model.nu_minus(38,[Iv1]) = 1;       model.nu_plus(38,[Av1s]) = 1;      % Iv1 -> Av1*
model.nu_minus(39,[Av1s]) = 1;      model.nu_plus(39,[Rv1s]) = 1;      % Av1* -> Rv1*
model.nu_minus(40,[Av1s]) = 1;      model.nu_plus(40,[Dv1s]) = 1;      % Av1* -> Dv1*
model.nu_minus(41,[Sv1]) = 1;       model.nu_plus(41,[Sv2]) = 1;       % Sv1 -> Sv2
model.nu_minus(42,[Rv1]) = 1;       model.nu_plus(42,[Rv2]) = 1;       % Rv1 -> Rv2
model.nu_minus(43,[Sv2,Iuh]) = 1;   model.nu_plus(43,[Iuh,Ev2]) = 1;   % Sv2 + Iuh -> Iuh + Ev2
model.nu_minus(44,[Sv2,Iup]) = 1;   model.nu_plus(44,[Iup,Ev2]) = 1;   % Sv2 + Iup -> Iup + Ev2
model.nu_minus(45,[Sv2,Iua]) = 1;   model.nu_plus(45,[Iua,Ev2]) = 1;   % Sv2 + Iua -> Iua + Ev2
model.nu_minus(46,[Sv2,Iv1]) = 1;   model.nu_plus(46,[Iv1,Ev2]) = 1;   % Sv2 + Iv1 -> Iv1 + Ev2
model.nu_minus(47,[15,Iv2]) = 1;    model.nu_plus(47,[Iv2,Ev2]) = 1;   % Sv2 + Iv2 -> Iv2 + Ev2
model.nu_minus(48,[Ev2]) = 1;       model.nu_plus(48,[Iv2]) = 1;       % Ev2 -> Iv2
model.nu_minus(49,[Iv2]) = 1;       model.nu_plus(49,[Rv2]) = 1;       % Iv2 -> Rv2
model.nu_minus(50,[Iv2]) = 1;       model.nu_plus(50,[Av2s]) = 1;      % Iv2 -> Av2*
model.nu_minus(51,[Av2s]) = 1;      model.nu_plus(51,[Rv2s]) = 1;      % Av2* -> Rv2*
model.nu_minus(52,[Av2s]) = 1;      model.nu_plus(52,[Dv2s]) = 1;      % Av2* -> Dv2*
                                                               

model.nu = model.nu_plus - model.nu_minus;

model.X0 = zeros(model.N,1);

% initial state (assume V1 = V2 = 0)
model.X0(Aus) = ceil(k.zeta*(Data_s.C(1)-Data_s.D(1)));
model.X0(Suh) = ceil(k.pSh*(Data_s.P - model.X0(Aus) - ceil(3*k.kappa*model.X0(Aus)) - model.X0(Rus)-Data_s.D(1)));                   % Su0 hesitant
model.X0(Euh) = ceil(k.pSh*ceil(2*k.kappa*model.X0(Aus)));                                                        % Eu0 hesitant
model.X0(Iuh) = ceil(k.pSh*ceil(k.kappa*model.X0(Aus)));                                                          % Iu0 hesitan
model.X0(Sua) = ceil(k.pSa*(Data_s.P - model.X0(Aus) - ceil(3*k.kappa*model.X0(Aus)) - model.X0(Rus)-Data_s.D(1)));                   % Su0 anti-vax
model.X0(Eua) = ceil(k.pSa*ceil(2*k.kappa*model.X0(Aus)));                                                        % Eu0 anti-vax
model.X0(Iua) = ceil(k.pSa*ceil(k.kappa*model.X0(Aus)));                                                          % Iu0 anti-vax
model.X0(Sup) = Data_s.P - model.X0(Aus) - ceil(3*k.kappa*model.X0(Aus)) - model.X0(Rus)-Data_s.D(1) - model.X0(Suh) - model.X0(Sua); % Su0 pro-vax
model.X0(Eup) = ceil(2*k.kappa*model.X0(Aus)) - model.X0(Euh) - model.X0(Eua);                                    % Eu0 pro-vax
model.X0(Iup) = ceil(k.kappa*model.X0(Aus)) - model.X0(Iuh) - model.X0(Iua);                                      % Iu0 pro-vax
model.X0(Aus) = ceil(k.zeta*(Data_s.C(1)-Data_s.D(1)));                                                 % Au*0
model.X0(Rus) = ceil((1-k.zeta)*(Data_s.C(1)-Data_s.D(1)));                                             % Ru*0
model.X0(Dus) = Data_s.D(1);                                                                            % Du*0
           
% hazard functions
model.a = @(X,k,t) [(k.alpha0 + k.alpha*g(X,k,t))*X(Suh)*X(Iuh);                     % Suh + Iuh -> Iuh + Euh
                    (k.alpha0 + k.alpha*g(X,k,t))*X(Suh)*X(Iup);                     % Suh + Iup -> Iup + Euh
                    (k.alpha0 + k.alpha*g(X,k,t))*X(Suh)*X(Iua);                     % Suh + Iua -> Iua + Euh
                    (k.alpha0 + k.alpha*g(X,k,t))*X(Sup)*X(Iuh);                     % Sup + Iuh -> Iuh + Eup
                    (k.alpha0 + k.alpha*g(X,k,t))*X(Sup)*X(Iup);                     % Sup + Iup -> Iup + Eup
                    (k.alpha0 + k.alpha*g(X,k,t))*X(Sup)*X(Iua);                     % Sup + Iua -> Iua + Eup
                    (k.alpha0 + k.alpha*g(X,k,t))*X(Sua)*X(Iuh);                     % Sua + Iuh -> Iuh + Eua
                    (k.alpha0 + k.alpha*g(X,k,t))*X(Sua)*X(Iup);                     % Sua + Iup -> Iup + Eua
                    (k.alpha0 + k.alpha*g(X,k,t))*X(Sua)*X(Iua);                     % Sua + Iua -> Iua + Eua
                    k.alphav1*(k.alpha0 + k.alpha*g(X,k,t))*X(Suh)*X(Iv1);           % Suh + Iv1 -> Iv1 + Euh
                    k.alphav2*(k.alpha0 + k.alpha*g(X,k,t))*X(Suh)*X(Iv2);           % Suh + Iv2 -> Iv2 + Euh
                    k.alphav1*(k.alpha0 + k.alpha*g(X,k,t))*X(Sup)*X(Iv1);           % Sup + Iv1 -> Iv1 + Eup
                    k.alphav2*(k.alpha0 + k.alpha*g(X,k,t))*X(Sup)*X(Iv2);           % Sup + Iv2 -> Iv2 + Eup
                    k.alphav1*(k.alpha0 + k.alpha*g(X,k,t))*X(Sua)*X(Iv1);           % Sua + Iv1 -> Iv1 + Eua
                    k.alphav2*(k.alpha0 + k.alpha*g(X,k,t))*X(Sua)*X(Iv2);           % Sua + Iv2 -> Iv2 + Eua
                    k.beta*X(Euh);                                                   % Euh -> Iuh
                    k.beta*X(Eup);                                                   % Eup -> Iup
                    k.beta*X(Eua);                                                   % Eua -> Iua
                    k.eta*X(Iuh);                                                    % Iuh -> Ruh
                    k.eta*X(Iup);                                                    % Iup -> Rup
                    k.eta*X(Iua);                                                    % Iua -> Rua
                    k.gamma*X(Iuh);                                                  % Iuh -> Au*
                    k.gamma*X(Iup);                                                  % Iup -> Au*
                    k.gamma*X(Iua);                                                  % Iua -> Au*
                    k.rho*X(Aus);                                                    % Au* -> Ru*
                    k.delta*X(Aus);                                                  % Au* -> Du*
                    k.v*h(X,k,t)*X(Suh);                                             % Suh -> Sv1
                    k.v*(t >= k.tv0)*X(Sup);                                         % Sup -> Sv1
                    k.v*h(X,k,t)*X(Ruh);                                             % Ruh -> Rv1
                    k.v*(t >= k.tv0)*X(Rup);                                         % Rup -> Rv1                    
                    k.alphav1*(k.alpha0 + k.alpha*g(X,k,t))*X(Sv1)*X(Iuh);           % Sv1 + Iuh -> Iuh + Ev1
                    k.alphav1*(k.alpha0 + k.alpha*g(X,k,t))*X(Sv1)*X(Iup);           % Sv1 + Iup -> Iup + Ev1
                    k.alphav1*(k.alpha0 + k.alpha*g(X,k,t))*X(Sv1)*X(Iua);           % Sv1 + Iua -> Iua + Ev1
                    k.alphav1*k.alphav1*(k.alpha0 + k.alpha*g(X,k,t))*X(Sv1)*X(Iv1); % Sv1 + Iv1 -> Iv1 + Ev1
                    k.alphav2*k.alphav1*(k.alpha0 + k.alpha*g(X,k,t))*X(Sv1)*X(Iv2); % Sv1 + Iv2 -> Iv2 + Ev1
                    k.beta*X(Ev1);                                                   % Ev1 -> Iv1
                    k.rhov1*k.eta*X(Iv1);                                            % Iv1 -> Rv1
                    k.gammav1*k.gamma*X(Iv1);                                        % Iv1 -> Av1*
                    k.rhov1*k.rho*X(Av1s);                                           % Av1* -> Rv1*
                    k.deltav1*k.delta*X(Av1s);                                       % Av1* -> Dv1*
                    k.omega*X(Sv1);                                                  % Sv1 -> Sv2
                    k.omega*X(Rv1);                                                  % Rv1 -> Rv2
                    k.alphav2*(k.alpha0 + k.alpha*g(X,k,t))*X(Sv2)*X(Iuh);           % Sv2 + Iuh -> Iuh + Ev2
                    k.alphav2*(k.alpha0 + k.alpha*g(X,k,t))*X(Sv2)*X(Iup);           % Sv2 + Iup -> Iup + Ev2
                    k.alphav2*(k.alpha0 + k.alpha*g(X,k,t))*X(Sv2)*X(Iua);           % Sv2 + Iua -> Iua + Ev2
                    k.alphav1*k.alphav2*(k.alpha0 + k.alpha*g(X,k,t))*X(Sv2)*X(Iv1); % Sv2 + Iv1 -> Iv1 + Ev2
                    k.alphav2*k.alphav2*(k.alpha0 + k.alpha*g(X,k,t))*X(Sv2)*X(Iv2); % Sv2 + Iv2 -> Iv2 + Ev2
                    k.beta*X(Ev2);                                                   % Ev2 -> Iv2
                    k.rhov2*k.eta*X(Iv2);                                            % Iv2 -> Rv2
                    k.gammav2*k.gamma*X(Iv2);                                        % Iv2 -> Av2*
                    k.rhov2*k.eta*X(Av2s);                                           % Av2* -> Rv2*
                    k.deltav2*k.delta*X(Av2s);                                       % Av2* -> Dv2*
                   ];
% number of simulated days
T = length(Data_s.C)-1;

% run simulation
tau = 1.0; % timestep (day resolution) 
[Z,t] = TauLeapingMethod(model,T,tau);
% actual observables (init post vax use efficacy) 
for i =1:T
    [J] = find(t <= i);
    Data_s.C(1+i) = sum(Z([Aus,Av1s,Av2s,Rus,Rv1s,Rv2s],J(end)),1);
    Data_s.D(1+i) = sum(Z([Dus,Dv1s,Dv2s],J(end)),1);
    Data_s.V1(1+i) = sum(Z([Sv1,Ev1,Iv1,Rv1,Av1s,Rv1s,Dv1s],J(end)),1);
    Data_s.V2(1+i) = sum(Z([Sv2,Ev2,Iv2,Rv2,Av2s,Rv2s,Dv2s],J(end)),1);
end
%append initial zeros (to correctly match full time-series)
Data_s.C = [zeros(start-1,1); Data_s.C];
Data_s.D = [zeros(start-1,1); Data_s.D];
Data_s.V1 = [zeros(start-1,1); Data_s.V1];
Data_s.V2 = [zeros(start-1,1); Data_s.V2];

Data_s.Z = Z;
Data_s.t = t;
